# Supplementary material for: Two new combinations, lectotypifications and a new name for Costa Rican Palicourea s.l
Source: PhytoKeys. 2017 May 19;(80):53–63. doi: 10.3897/phytokeys.80.13330 (PMC5543270; doi:10.3897/phytokeys.80.13330)
Supplement: XML Treatment for Palicourea horquetensis [file phytokeys.80.13330-treatment1.xml]

<!DOCTYPE tp:taxon-treatment
  PUBLIC "-//TaxonX//DTD Taxonomic Treatment Publishing DTD v0 20100105//EN" "tax-treatment-NSO.dtd">
<tp:taxon-treatment xmlns:tp="http://www.plazi.org/taxpub"><tp:treatment-meta><kwd-group><label>Taxon classification</label><kwd><named-content xmlns:xlink="http://www.w3.org/1999/xlink" content-type="kingdom">Plantae</named-content></kwd><kwd><named-content xmlns:xlink="http://www.w3.org/1999/xlink" content-type="order">Gentianales</named-content></kwd><kwd><named-content xmlns:xlink="http://www.w3.org/1999/xlink" content-type="family">Rubiaceae</named-content></kwd></kwd-group><mixed-citation publication-type="journal"><person-group><name><surname>Berger</surname><given-names>Andreas</given-names></name></person-group><article-title>Two new combinations, lectotypifications and a new name for Costa Rican <italic><tp:taxon-name><tp:taxon-name-part taxon-name-part-type="genus" reg="Palicourea">Palicourea</tp:taxon-name-part></tp:taxon-name></italic> s.l.</article-title><source>PhytoKeys</source><day>19</day><month>5</month><year>2017</year><volume>2017</volume><issue>80</issue><fpage>53</fpage><lpage>63</lpage><pub-id pub-id-type="doi">10.3897/phytokeys.80.13330</pub-id></mixed-citation></tp:treatment-meta><tp:nomenclature><tp:taxon-name>
            <tp:taxon-name-part taxon-name-part-type="genus" reg="Palicourea">Palicourea</tp:taxon-name-part>
            <tp:taxon-name-part taxon-name-part-type="species" reg="horquetensis">horquetensis</tp:taxon-name-part>
            <object-id xmlns:xlink="http://www.w3.org/1999/xlink" content-type="ipni" xlink:type="simple">urn:lsid:ipni.org:names:77162933-1</object-id>
          </tp:taxon-name><tp:taxon-authority>(Dwyer &amp; Hayden) A. C. Berger &amp; C. M. Taylor</tp:taxon-authority><tp:taxon-status xmlns:xlink="http://www.w3.org/1999/xlink" xlink:type="simple">comb. nov.</tp:taxon-status><tp:nomenclature-citation-list><tp:nomenclature-citation><tp:taxon-name>
                  <tp:taxon-name-part taxon-name-part-type="genus" reg="Rudgea">Rudgea</tp:taxon-name-part> <tp:taxon-name-part taxon-name-part-type="species" reg="horquetensis">horquetensis</tp:taxon-name-part></tp:taxon-name><tp:taxon-status xmlns:xlink="http://www.w3.org/1999/xlink" xlink:type="simple">Basionym.</tp:taxon-status><comment>Dwyer &amp; Hayden, Ann. Missouri Bot. Gard. 54(2): 145–146, 1967.—<bold>Type</bold>: PANAMA. Chiriquí: Distr. Boquete, Cerro Horqueta, ca. 1980 m, 26 Jul 1940, <italic>C. von Hagen &amp; W. von Hagen 2156</italic> (holotype: NY barcode 133202!).</comment></tp:nomenclature-citation><tp:nomenclature-citation><tp:taxon-name><tp:taxon-name-part taxon-name-part-type="genus" reg="Coussarea">Coussarea</tp:taxon-name-part> <tp:taxon-name-part taxon-name-part-type="species" reg="nebulosa">nebulosa</tp:taxon-name-part></tp:taxon-name><tp:taxon-status xmlns:xlink="http://www.w3.org/1999/xlink" xlink:type="simple">=</tp:taxon-status><comment>Dwyer, Ann. Missouri Bot. Gard. 67(1): 131, 1980a. ≡ <tp:taxon-name><tp:taxon-name-part taxon-name-part-type="genus" reg="Psychotria">Psychotria</tp:taxon-name-part> <tp:taxon-name-part taxon-name-part-type="species" reg="nebulosa">nebulosa</tp:taxon-name-part></tp:taxon-name> (Dwyer) C. M. Taylor, Novon 5(2): 205, 1995, nom. illeg. hom., non <tp:taxon-name><tp:taxon-name-part taxon-name-part-type="genus" reg="Psychotria">Psychotria</tp:taxon-name-part> <tp:taxon-name-part taxon-name-part-type="species" reg="nebulosa">nebulosa</tp:taxon-name-part></tp:taxon-name> K. Krause, Bot. Jahrb. Syst. 57(1): 46–47, 1920. ≡ <tp:taxon-name><tp:taxon-name-part taxon-name-part-type="genus" reg="Palicourea">Palicourea</tp:taxon-name-part> <tp:taxon-name-part taxon-name-part-type="species" reg="nebulosa">nebulosa</tp:taxon-name-part></tp:taxon-name> (Dwyer) C. M. Taylor, Novon 20(4): 488, 2010.—<bold>Type</bold>: PANAMA. Chiriquí: Monte Rey near Boquete, ca. 1170 m, 20 Jul 1971, <italic>T. B. Croat 15868</italic> (lectotype, designated by <xref ref-type="bibr" rid="B42">Taylor (1995)</xref>: PMA barcode 1189! ex MO 2162999 [sheet # 1/2]; isolectotype: MO barcode MO 312217! [sheet # 2/2]). </comment></tp:nomenclature-citation><tp:nomenclature-citation><tp:taxon-name><tp:taxon-name-part taxon-name-part-type="genus" reg="Rudgea">Rudgea</tp:taxon-name-part> <tp:taxon-name-part taxon-name-part-type="species" reg="chiriquiensis">chiriquiensis</tp:taxon-name-part></tp:taxon-name><tp:taxon-status xmlns:xlink="http://www.w3.org/1999/xlink" xlink:type="simple">=</tp:taxon-status><comment>Dwyer, Ann. Missouri Bot. Gard. 67(2): 476, 1980b. ≡ <tp:taxon-name><tp:taxon-name-part taxon-name-part-type="genus" reg="Coussarea">Coussarea</tp:taxon-name-part> <tp:taxon-name-part taxon-name-part-type="species" reg="chiriquiensis">chiriquiensis</tp:taxon-name-part></tp:taxon-name> (Dwyer) C. M. Taylor, Fieldiana, Bot., n.s. 33: 113, 1993.—<bold>Type</bold>: PANAMA. Chiriquí: Cerro Colorado, along road above San Félix, 29 km above bridge over Río San Félix, 7.9 km above turnoff to Escopeta, 1500 m, 14 Jul 1976, <italic>T. B. Croat 37071</italic> (lectotype, designated by <xref ref-type="bibr" rid="B42">Taylor (1995)</xref>: MO barcode MO-312257!; isolectotype: PMA barcode 1163! ex MO 2389189).</comment></tp:nomenclature-citation></tp:nomenclature-citation-list></tp:nomenclature><tp:treatment-sec sec-type="Nomenclatural remarks" id="SECID0E3PAC"><title>Nomenclatural remarks.</title><p>
            <italic><tp:taxon-name><tp:taxon-name-part taxon-name-part-type="genus" reg="Rudgea">Rudgea</tp:taxon-name-part> <tp:taxon-name-part taxon-name-part-type="species" reg="horquetensis">horquetensis</tp:taxon-name-part></tp:taxon-name></italic> Dwyer &amp; Hayden was accepted as a species of <italic><tp:taxon-name><tp:taxon-name-part taxon-name-part-type="genus" reg="Rudgea">Rudgea</tp:taxon-name-part></tp:taxon-name></italic> by most authors including <xref ref-type="bibr" rid="B22">Lorence (1999)</xref> and <xref ref-type="bibr" rid="B11">Correa et al. (2004)</xref>. <xref ref-type="bibr" rid="B23">Lorence and Taylor (2012)</xref> were the first to exclude it from <italic><tp:taxon-name><tp:taxon-name-part taxon-name-part-type="genus" reg="Rudgea">Rudgea</tp:taxon-name-part></tp:taxon-name></italic>, but did not suggest any further placement. Based on morphological characters, the species clearly belongs to the nocturnally flowering species group of <italic><tp:taxon-name><tp:taxon-name-part taxon-name-part-type="genus" reg="Palicourea">Palicourea</tp:taxon-name-part></tp:taxon-name></italic> (<xref ref-type="bibr" rid="B51">Taylor et al. 2010</xref>) and is here treated as conspecific with <italic><tp:taxon-name><tp:taxon-name-part taxon-name-part-type="genus" reg="Psychotria">Psychotria</tp:taxon-name-part></tp:taxon-name></italic> or <italic><tp:taxon-name><tp:taxon-name-part taxon-name-part-type="genus" reg="Palicourea">Palicourea</tp:taxon-name-part> <tp:taxon-name-part taxon-name-part-type="species" reg="nebulosa">nebulosa</tp:taxon-name-part></tp:taxon-name></italic>. <italic><tp:taxon-name><tp:taxon-name-part taxon-name-part-type="genus" reg="Rudgea">Rudgea</tp:taxon-name-part> <tp:taxon-name-part taxon-name-part-type="species" reg="horquetensis">horquetensis</tp:taxon-name-part></tp:taxon-name></italic> is the oldest available name for the taxon and a respective new combination is proposed here.</p></tp:treatment-sec><tp:treatment-sec sec-type="Typification" id="SECID0EQCAE"><title>Typification.</title><p>The protologue of <italic><tp:taxon-name><tp:taxon-name-part taxon-name-part-type="genus" reg="Coussarea">Coussarea</tp:taxon-name-part> <tp:taxon-name-part taxon-name-part-type="species" reg="nebulosa">nebulosa</tp:taxon-name-part></tp:taxon-name></italic> states that the holotype is located at MO. At the time of publication two sheets of the type collection have been accessioned at MO, making the holotype designation ambiguous. In 1975, Dwyer annotated both sheets as <italic><tp:taxon-name><tp:taxon-name-part taxon-name-part-type="genus" reg="Coussarea">Coussarea</tp:taxon-name-part> <tp:taxon-name-part taxon-name-part-type="species" reg="nebulosa">nebulosa</tp:taxon-name-part></tp:taxon-name></italic>, but did not specify what sheet he intended to be the holotype. Hence, both specimens represent syntypes (ICN, Art. 40.2 &amp; Note 1; see also <xref ref-type="bibr" rid="B24">McNeill 2014</xref>). Later, the specimens were annotated as sheet “1” and “2 of 2”, respectively. Sheet 1 was also annotated as holotype by C. M. Taylor in 1988.</p><p>
            <xref ref-type="bibr" rid="B42">Taylor (1995)</xref> cited the above-mentioned sheets as “holotype, MO 2162999; isotype, MO 4043108” which has to be considered a valid (though indirect) lectotypification according to the ICN (Art. 7.10, 9.9, 9.23; see also <xref ref-type="bibr" rid="B24">McNeill 2014</xref>). Later, <xref ref-type="bibr" rid="B22">Lorence (1999)</xref> cited the specimens as “Holotype MO 2162995; Isotype MO 4043108”. The last digit of the numbering stamp on the corresponding sheet is hardly legible as a “9”, possibly explaining the error in citation. In the last revision of the group (<xref ref-type="bibr" rid="B51">Taylor et al. 2010</xref>), the erroneous type citation of <xref ref-type="bibr" rid="B22">Lorence (1999)</xref> was repeated. In a repatriation project in 2001 (C. M. Taylor, pers. comm.), the lectotype (specimen 1) was deaccessioned and distributed to PMA. The sheet still bears a respective MO accession number stamp.</p><p>A similar case of indirect lectotypification is found in <italic><tp:taxon-name><tp:taxon-name-part taxon-name-part-type="genus" reg="Rudgea">Rudgea</tp:taxon-name-part> <tp:taxon-name-part taxon-name-part-type="species" reg="chiriquiensis">chiriquiensis.</tp:taxon-name-part></tp:taxon-name></italic> The species was described with reference to two collections at that time housed at MO, one of which was later distributed to PMA. Likewise, lectotypification (of the MO sheet) was achieved by <xref ref-type="bibr" rid="B42">Taylor (1995)</xref>.</p></tp:treatment-sec><tp:treatment-sec sec-type="distribution" id="SECID0EXEAE"><title>Distribution.</title><p>
            <italic><tp:taxon-name><tp:taxon-name-part taxon-name-part-type="genus" reg="Palicourea">Palicourea</tp:taxon-name-part> <tp:taxon-name-part taxon-name-part-type="species" reg="horquetensis">horquetensis</tp:taxon-name-part></tp:taxon-name></italic> is only known from few sites in Costa Rica and Panama.</p></tp:treatment-sec><ref-list><ref id="B42"><mixed-citation xmlns:xlink="http://www.w3.org/1999/xlink" xlink:type="simple">
          <person-group><name name-style="western"><surname>Taylor</surname><given-names>CM</given-names></name></person-group> (<year>1995</year>) <article-title>New species and combinations in <tp:taxon-name><tp:taxon-name-part taxon-name-part-type="family">Rubiaceae</tp:taxon-name-part></tp:taxon-name> from Costa Rica and Panama.</article-title> <source>Novon</source> <volume>5</volume>(<issue>2</issue>): <fpage>201</fpage>–<lpage>207</lpage>. <ext-link xlink:type="simple" ext-link-type="doi" xlink:href="10.2307/3392247">https://doi.org/10.2307/3392247</ext-link></mixed-citation></ref><ref id="B22"><mixed-citation xmlns:xlink="http://www.w3.org/1999/xlink" xlink:type="simple">
          <person-group><name name-style="western"><surname>Lorence</surname><given-names>DH</given-names></name></person-group> (<year>1999</year>) <article-title>A nomenclator of Mexican and Central American <tp:taxon-name><tp:taxon-name-part taxon-name-part-type="family">Rubiaceae</tp:taxon-name-part></tp:taxon-name>.</article-title> <source>Monographs in Systematic Botany from the Missouri Botanical Garden</source> <volume>73</volume>: <fpage>1</fpage>–<lpage>177</lpage>. <ext-link xlink:type="simple" ext-link-type="uri" xlink:href="http://biodiversitylibrary.org/item/89863">http://biodiversitylibrary.org/item/89863</ext-link></mixed-citation></ref><ref id="B11"><mixed-citation xmlns:xlink="http://www.w3.org/1999/xlink" xlink:type="simple">
          <person-group><name name-style="western"><surname>Correa</surname><given-names>AMD</given-names></name><name name-style="western"><surname>Galdames</surname><given-names>C</given-names></name><name name-style="western"><surname>Stapf</surname><given-names>M</given-names></name></person-group> (<year>2004</year>) <source><italic>Catálogo de las Plantas Vasculares de Panamá</italic>.</source> <publisher-name>Smithsonian Tropical Research Institute</publisher-name>, <publisher-loc>Panamá</publisher-loc>, <size units="page">599 pp</size>.</mixed-citation></ref><ref id="B23"><mixed-citation xmlns:xlink="http://www.w3.org/1999/xlink" xlink:type="simple">
          <person-group><name name-style="western"><surname>Lorence</surname><given-names>DH</given-names></name><name name-style="western"><surname>Taylor</surname><given-names>CM</given-names></name></person-group> (<year>2012</year>) <article-title><tp:taxon-name><tp:taxon-name-part taxon-name-part-type="family">Rubiaceae</tp:taxon-name-part></tp:taxon-name>.</article-title> In: <person-group><name name-style="western"><surname>Davidse</surname><given-names>G</given-names></name><name name-style="western"><surname>Sousa</surname><given-names>Sánchez M</given-names></name><name name-style="western"><surname>Knapp</surname><given-names>S</given-names></name><name name-style="western"><surname>Chiang Cabrera</surname><given-names>F</given-names></name></person-group> (<role>Eds</role>) <issue-title>Flora Mesoamericana 4.</issue-title> <source>Missouri Botanical Garden Press, St. Louis, Missouri</source>, <fpage>1</fpage>–<lpage>288</lpage>.</mixed-citation></ref><ref id="B51"><mixed-citation xmlns:xlink="http://www.w3.org/1999/xlink" xlink:type="simple">
          <person-group><name name-style="western"><surname>Taylor</surname><given-names>CM</given-names></name><name name-style="western"><surname>Lorence</surname><given-names>DH</given-names></name><name name-style="western"><surname>Gereau</surname><given-names>RE</given-names></name></person-group> (<year>2010</year>) <article-title>Rubiacearum Magna Hama Pars XXV: The nocturnally flowering <italic><tp:taxon-name><tp:taxon-name-part taxon-name-part-type="genus">Psychotria</tp:taxon-name-part></tp:taxon-name> domingensis–<tp:taxon-name><tp:taxon-name-part taxon-name-part-type="genus">Coussarea</tp:taxon-name-part></tp:taxon-name> hondensis</italic> group plus three other Mesoamerican <italic><tp:taxon-name><tp:taxon-name-part taxon-name-part-type="genus">Psychotria</tp:taxon-name-part></tp:taxon-name></italic> transferred to <italic><tp:taxon-name><tp:taxon-name-part taxon-name-part-type="genus">Palicourea</tp:taxon-name-part></tp:taxon-name></italic>.</article-title> <source>Novon</source> <volume>20</volume>(<issue>4</issue>): <fpage>481</fpage>–<lpage>492</lpage>. <ext-link xlink:type="simple" ext-link-type="doi" xlink:href="10.3417/2009124">https://doi.org/10.3417/2009124</ext-link></mixed-citation></ref><ref id="B24"><mixed-citation xmlns:xlink="http://www.w3.org/1999/xlink" xlink:type="simple">
          <person-group><name name-style="western"><surname>McNeill</surname><given-names>J</given-names></name></person-group> (<year>2014</year>) <article-title>Holotype specimens and type citations: General issues.</article-title> <source>Taxon</source> <volume>63</volume>(<issue>5</issue>): <fpage>1112</fpage>–<lpage>1113</lpage>. <ext-link xlink:type="simple" ext-link-type="doi" xlink:href="10.12705/635.7">https://doi.org/10.12705/635.7</ext-link></mixed-citation></ref></ref-list></tp:taxon-treatment>
