# Supplementary material for: Two new combinations, lectotypifications and a new name for Costa Rican Palicourea s.l
Source: PhytoKeys. 2017 May 19;(80):53–63. doi: 10.3897/phytokeys.80.13330 (PMC5543270; doi:10.3897/phytokeys.80.13330)
Supplement: XML Treatment for Palicourea tonduzii [file phytokeys.80.13330-treatment2.xml]

<!DOCTYPE tp:taxon-treatment
  PUBLIC "-//TaxonX//DTD Taxonomic Treatment Publishing DTD v0 20100105//EN" "tax-treatment-NSO.dtd">
<tp:taxon-treatment xmlns:tp="http://www.plazi.org/taxpub"><tp:treatment-meta><kwd-group><label>Taxon classification</label><kwd><named-content xmlns:xlink="http://www.w3.org/1999/xlink" content-type="kingdom">Plantae</named-content></kwd><kwd><named-content xmlns:xlink="http://www.w3.org/1999/xlink" content-type="order">Gentianales</named-content></kwd><kwd><named-content xmlns:xlink="http://www.w3.org/1999/xlink" content-type="family">Rubiaceae</named-content></kwd></kwd-group><mixed-citation publication-type="journal"><person-group><name><surname>Berger</surname><given-names>Andreas</given-names></name></person-group><article-title>Two new combinations, lectotypifications and a new name for Costa Rican <italic><tp:taxon-name><tp:taxon-name-part taxon-name-part-type="genus" reg="Palicourea">Palicourea</tp:taxon-name-part></tp:taxon-name></italic> s.l.</article-title><source>PhytoKeys</source><day>19</day><month>5</month><year>2017</year><volume>2017</volume><issue>80</issue><fpage>53</fpage><lpage>63</lpage><pub-id pub-id-type="doi">10.3897/phytokeys.80.13330</pub-id></mixed-citation></tp:treatment-meta><tp:nomenclature><tp:taxon-name>
            <tp:taxon-name-part taxon-name-part-type="genus" reg="Palicourea">Palicourea</tp:taxon-name-part>
            <tp:taxon-name-part taxon-name-part-type="species" reg="tonduzii">tonduzii</tp:taxon-name-part>
            <object-id xmlns:xlink="http://www.w3.org/1999/xlink" content-type="ipni" xlink:type="simple">urn:lsid:ipni.org:names:77162934-1</object-id>
          </tp:taxon-name><tp:taxon-authority>(K. Krause) A. C. Berger</tp:taxon-authority><tp:taxon-status xmlns:xlink="http://www.w3.org/1999/xlink" xlink:type="simple">comb. nov.</tp:taxon-status><tp:nomenclature-citation-list><tp:nomenclature-citation><tp:taxon-name>
                  <tp:taxon-name-part taxon-name-part-type="genus" reg="Cephaelis">Cephaelis</tp:taxon-name-part> <tp:taxon-name-part taxon-name-part-type="species" reg="tonduzii">tonduzii</tp:taxon-name-part></tp:taxon-name><tp:taxon-status xmlns:xlink="http://www.w3.org/1999/xlink" xlink:type="simple">Basionym.</tp:taxon-status><comment>K. Krause, Bot. Jahrb. Syst. 54(3, Beibl. 119): 45–46, 1916. Non <tp:taxon-name><tp:taxon-name-part taxon-name-part-type="genus" reg="Psychotria">Psychotria</tp:taxon-name-part> <tp:taxon-name-part taxon-name-part-type="species" reg="tonduzii">tonduzii</tp:taxon-name-part></tp:taxon-name> Standl., J. Wash. Acad. Sci. 15(13): 287, 1925b.—<bold>Type</bold>: COSTA RICA. Cartago: Tuis, 650 m, Nov 1897, <italic>A. Tonduz 11461</italic> (lectotype, designated here: fragm. F barcode V0068631F! ex B; syntype, or possibly holotype: B † [photo: F neg. BN-773!]).</comment></tp:nomenclature-citation><tp:nomenclature-citation><tp:taxon-name><tp:taxon-name-part taxon-name-part-type="genus" reg="Cephaelis">Cephaelis</tp:taxon-name-part> <tp:taxon-name-part taxon-name-part-type="species" reg="discolor">discolor</tp:taxon-name-part></tp:taxon-name><tp:taxon-status xmlns:xlink="http://www.w3.org/1999/xlink" xlink:type="simple">=</tp:taxon-status><comment>Pol., Linnaea 41(5–6): 572–573, 1877. ≡ <tp:taxon-name><tp:taxon-name-part taxon-name-part-type="genus" reg="Uragoga">Uragoga</tp:taxon-name-part> <tp:taxon-name-part taxon-name-part-type="species" reg="angosturensis">angosturensis</tp:taxon-name-part></tp:taxon-name> Kuntze, Revis. Gen. Pl. 2: 954, 1891, nom. nov., non <tp:taxon-name><tp:taxon-name-part taxon-name-part-type="genus" reg="Uragoga">Uragoga</tp:taxon-name-part> <tp:taxon-name-part taxon-name-part-type="species" reg="discolor">discolor</tp:taxon-name-part></tp:taxon-name> (Benth.) Kuntze, Revis. Gen. Pl. 2: 960, 1891. Non <tp:taxon-name><tp:taxon-name-part taxon-name-part-type="genus" reg="Psychotria">Psychotria</tp:taxon-name-part> <tp:taxon-name-part taxon-name-part-type="species" reg="discolor">discolor</tp:taxon-name-part></tp:taxon-name> (Griseb.) Rolfe, Bull. Misc. Inform. Kew 1893: 258, 1893, nec <tp:taxon-name><tp:taxon-name-part taxon-name-part-type="genus" reg="Palicourea">Palicourea</tp:taxon-name-part> <tp:taxon-name-part taxon-name-part-type="species" reg="discolor">discolor</tp:taxon-name-part></tp:taxon-name> K. Krause, Bot. Jahrb. Syst. 54(3, Beibl. 119): 40–41, 1916.—<bold>Type</bold>: COSTA RICA. Cartago: Angostura, Nov 1875, <italic>H. Polakowsky 384</italic> (lectotype, designated here: fragm. F barcode V0068625F! ex B; syntype, or possibly holotype: B † [photo: F neg. BN-722!]). </comment></tp:nomenclature-citation><tp:nomenclature-citation><tp:taxon-name><tp:taxon-name-part taxon-name-part-type="genus" reg="Evea">Evea</tp:taxon-name-part> <tp:taxon-name-part taxon-name-part-type="species" reg="guapilensis">guapilensis</tp:taxon-name-part></tp:taxon-name><tp:taxon-status xmlns:xlink="http://www.w3.org/1999/xlink" xlink:type="simple">=</tp:taxon-status><comment>Standl., J. Wash. Acad. Sci. 15(5): 104–105, 1925a. ≡ <tp:taxon-name><tp:taxon-name-part taxon-name-part-type="genus" reg="Cephaelis">Cephaelis</tp:taxon-name-part> <tp:taxon-name-part taxon-name-part-type="species" reg="guapilensis">guapilensis</tp:taxon-name-part></tp:taxon-name> (Standl.) Standl., Publ. Field Mus. Nat. Hist., Bot. Ser. 4(8): 295, 1929. ≡ <tp:taxon-name><tp:taxon-name-part taxon-name-part-type="genus" reg="Psychotria">Psychotria</tp:taxon-name-part> <tp:taxon-name-part taxon-name-part-type="species" reg="guapilensis">guapilensis</tp:taxon-name-part></tp:taxon-name> (Standl.) Hammel, Selbyana 12: 139, 1991. ≡ <tp:taxon-name><tp:taxon-name-part taxon-name-part-type="genus" reg="Palicourea">Palicourea</tp:taxon-name-part> <tp:taxon-name-part taxon-name-part-type="species" reg="guapilensis">guapilensis</tp:taxon-name-part></tp:taxon-name> (Standl.) Borhidi, Acta Bot. Hung. 59(1–2): 17, 2017a.—<bold>Type</bold>: COSTA RICA. Limón: Vicinity of Guápiles, 300–500 m, 12–13 Mar 1924, <italic>P. C. Standley 37025</italic> (holotype: US barcode 00129829!). </comment></tp:nomenclature-citation><tp:nomenclature-citation><tp:taxon-name><tp:taxon-name-part taxon-name-part-type="genus" reg="Evea">Evea</tp:taxon-name-part> <tp:taxon-name-part taxon-name-part-type="species" reg="nana">nana</tp:taxon-name-part></tp:taxon-name><tp:taxon-status xmlns:xlink="http://www.w3.org/1999/xlink" xlink:type="simple">=</tp:taxon-status><comment>Standl., J. Wash. Acad. Sci. 15(5): 105, 1925a. ≡ <tp:taxon-name><tp:taxon-name-part taxon-name-part-type="genus" reg="Cephaelis">Cephaelis</tp:taxon-name-part> <tp:taxon-name-part taxon-name-part-type="species" reg="nana">nana</tp:taxon-name-part></tp:taxon-name> (Standl.) Standl., J. Wash. Acad. Sci. 17(7): 171, 1927. <bold>Type</bold>: PANAMA. Colón: Hills N of Frijoles, 19 Dec 1923, <italic>P. C. Standley 27550</italic> (holotype: US barcode 1153871!). </comment></tp:nomenclature-citation><tp:nomenclature-citation><tp:taxon-name><tp:taxon-name-part taxon-name-part-type="genus" reg="Cephaelis">Cephaelis</tp:taxon-name-part> <tp:taxon-name-part taxon-name-part-type="species" reg="nicaraguensis">nicaraguensis</tp:taxon-name-part></tp:taxon-name><tp:taxon-status xmlns:xlink="http://www.w3.org/1999/xlink" xlink:type="simple">=</tp:taxon-status><comment>Standl., Trop. Woods 16: 46, 1928.—<bold>Type</bold>: NICARAGUA. Atlántico Norte: Puerto Cabezas [Bragman’s Bluff], bank of Kukalaya River, 60 m, 08 Dec 1927, <italic>F. C. Englesing 58</italic> (holotype: F barcode V0068627F!; isotype: fragm. G barcode G00300772! ex F). </comment></tp:nomenclature-citation></tp:nomenclature-citation-list></tp:nomenclature><tp:treatment-sec sec-type="Nomenclatural remarks" id="SECID0EGMAE"><title>Nomenclatural remarks.</title><p>The earliest published name for the species is <italic><tp:taxon-name><tp:taxon-name-part taxon-name-part-type="genus" reg="Cephaelis">Cephaelis</tp:taxon-name-part> <tp:taxon-name-part taxon-name-part-type="species" reg="discolor">discolor</tp:taxon-name-part></tp:taxon-name></italic> but combinations under <italic><tp:taxon-name><tp:taxon-name-part taxon-name-part-type="genus" reg="Psychotria">Psychotria</tp:taxon-name-part></tp:taxon-name></italic> and <italic><tp:taxon-name><tp:taxon-name-part taxon-name-part-type="genus" reg="Palicourea">Palicourea</tp:taxon-name-part></tp:taxon-name></italic> are preoccupied by <italic><tp:taxon-name><tp:taxon-name-part taxon-name-part-type="genus" reg="Psychotria">Psychotria</tp:taxon-name-part> <tp:taxon-name-part taxon-name-part-type="species" reg="discolor">discolor</tp:taxon-name-part></tp:taxon-name></italic> (Griseb.) Rolfe and <italic><tp:taxon-name><tp:taxon-name-part taxon-name-part-type="genus" reg="Palicourea">Palicourea</tp:taxon-name-part> <tp:taxon-name-part taxon-name-part-type="species" reg="discolor">discolor</tp:taxon-name-part></tp:taxon-name></italic> K. Krause. The next available name <italic><tp:taxon-name><tp:taxon-name-part taxon-name-part-type="genus" reg="Cephaelis">Cephaelis</tp:taxon-name-part> <tp:taxon-name-part taxon-name-part-type="species" reg="tonduzii">tonduzii</tp:taxon-name-part></tp:taxon-name></italic> K. Krause cannot be used in <italic><tp:taxon-name><tp:taxon-name-part taxon-name-part-type="genus" reg="Psychotria">Psychotria</tp:taxon-name-part></tp:taxon-name></italic> because of the earlier <italic><tp:taxon-name><tp:taxon-name-part taxon-name-part-type="genus" reg="Psychotria">Psychotria</tp:taxon-name-part> <tp:taxon-name-part taxon-name-part-type="species" reg="tonduzii">tonduzii</tp:taxon-name-part></tp:taxon-name></italic> Standl. Hence, the next name <italic><tp:taxon-name><tp:taxon-name-part taxon-name-part-type="genus" reg="Evea">Evea</tp:taxon-name-part> <tp:taxon-name-part taxon-name-part-type="species" reg="guapilensis">guapilensis</tp:taxon-name-part></tp:taxon-name></italic> Standl. was adopted and the species became known as <italic><tp:taxon-name><tp:taxon-name-part taxon-name-part-type="genus" reg="Psychotria">Psychotria</tp:taxon-name-part> <tp:taxon-name-part taxon-name-part-type="species" reg="guapilensis">guapilensis</tp:taxon-name-part></tp:taxon-name></italic> (Standl.) Hammel. Recently, <xref ref-type="bibr" rid="B7">Borhidi (2017a)</xref> transferred the species to <italic><tp:taxon-name><tp:taxon-name-part taxon-name-part-type="genus" reg="Palicourea">Palicourea</tp:taxon-name-part></tp:taxon-name></italic> and proposed the name <italic><tp:taxon-name><tp:taxon-name-part taxon-name-part-type="genus" reg="Palicourea">Palicourea</tp:taxon-name-part> <tp:taxon-name-part taxon-name-part-type="species" reg="guapilensis">guapilensis</tp:taxon-name-part></tp:taxon-name></italic> (Standl.) Borhidi.</p><p>However, he overlooked that the earlier published name <italic><tp:taxon-name><tp:taxon-name-part taxon-name-part-type="genus" reg="Cephaelis">Cephaelis</tp:taxon-name-part> <tp:taxon-name-part taxon-name-part-type="species" reg="tonduzii">tonduzii</tp:taxon-name-part></tp:taxon-name></italic> K. Krause is still available under <italic><tp:taxon-name><tp:taxon-name-part taxon-name-part-type="genus" reg="Palicourea">Palicourea</tp:taxon-name-part></tp:taxon-name></italic> and ought to have been adopted. The corresponding new combination is provided here. It is fortunate that the correct name for this showy species honors Swiss botanist Adolphe Tonduz (1862–1921), a long-term employee at the <named-content xmlns:xlink="http://www.w3.org/1999/xlink" xlink:type="simple" content-type="institution" xlink:href="http://grbio.org/institution/museo-nacional-de-costa-rica">Museo Nacional de Costa Rica</named-content> (<named-content xmlns:xlink="http://www.w3.org/1999/xlink" content-type="dwc:institutional_code" xlink:type="simple">CR</named-content>) and one of the most prolific plant collectors in the country.</p></tp:treatment-sec><tp:treatment-sec sec-type="Typification" id="SECID0E4QAE"><title>Typification.</title><p>
            <italic><tp:taxon-name><tp:taxon-name-part taxon-name-part-type="genus" reg="Cephaelis">Cephaelis</tp:taxon-name-part> <tp:taxon-name-part taxon-name-part-type="species" reg="tonduzii">tonduzii</tp:taxon-name-part></tp:taxon-name></italic> was described with reference to an entire gathering by Tonduz. Krause did not cite a particular herbarium specimen and all possible duplicates are therefore syntypes (ICN, Art. 40.2 &amp; Note 1; see also <xref ref-type="bibr" rid="B24">McNeill 2014</xref>). In addition, he was based at B and his working herbarium was destroyed during World War II. Collections made by Tonduz are widely distributed and more or less complete sets are found in <named-content xmlns:xlink="http://www.w3.org/1999/xlink" content-type="dwc:institutional_code" xlink:type="simple">CR</named-content> and US (<xref ref-type="bibr" rid="B32">Stafleu and Cowan 1976–1988</xref>). Nevertheless, the only known original material of <italic><tp:taxon-name><tp:taxon-name-part taxon-name-part-type="genus" reg="Cephaelis">Cephaelis</tp:taxon-name-part> <tp:taxon-name-part taxon-name-part-type="species" reg="tonduzii">tonduzii</tp:taxon-name-part></tp:taxon-name></italic> is a fragment at F.</p><p>The fragment originates from the type at B, as shown by information given on the label. It consists of a capsule with a leaf and part of an inflorescence, which is mounted together with a photograph (“Berlin negative”) of the original B specimen. The removed leaf is clearly recognizable on the photograph providing a definite link between both. Although not the best choice, the fragment at F appears to be the only extant original material and is here designated as lectotype.</p><p>A similar situation is found in <italic><tp:taxon-name><tp:taxon-name-part taxon-name-part-type="genus" reg="Cephaelis">Cephaelis</tp:taxon-name-part> <tp:taxon-name-part taxon-name-part-type="species" reg="discolor">discolor</tp:taxon-name-part></tp:taxon-name></italic>, which was based on a gathering of H. Polakowsky. Likewise, the only known original material is a fragment at F that originated from B. It consists of a leaf, some bracts and fruits in a capsule, which is mounted together with a photography of the B specimen, likewise destroyed. The fragment at F is here designated as lectotype.</p></tp:treatment-sec><tp:treatment-sec sec-type="distribution" id="SECID0EUSAE"><title>Distribution.</title><p>
            <italic><tp:taxon-name><tp:taxon-name-part taxon-name-part-type="genus" reg="Palicourea">Palicourea</tp:taxon-name-part> <tp:taxon-name-part taxon-name-part-type="species" reg="tonduzii">tonduzii</tp:taxon-name-part></tp:taxon-name></italic> is known from Nicaragua, Costa Rica, Panama and Ecuador (<xref ref-type="bibr" rid="B46">Taylor 2014</xref>).</p></tp:treatment-sec><ref-list><ref id="B7"><mixed-citation xmlns:xlink="http://www.w3.org/1999/xlink" xlink:type="simple">
          <person-group><name name-style="western"><surname>Borhidi</surname><given-names>AL</given-names></name></person-group> (<year>2017a</year>) <article-title>El subgénero <italic><tp:taxon-name><tp:taxon-name-part taxon-name-part-type="genus">Heteropsychotria</tp:taxon-name-part></tp:taxon-name></italic> (<tp:taxon-name><tp:taxon-name-part taxon-name-part-type="family">Rubiaceae</tp:taxon-name-part></tp:taxon-name>, Palicoureeae) en México y Mesoamerica.</article-title> <source>Acta Botanica Hungarica</source> <volume>59</volume>(<issue>1–2</issue>): <fpage>13</fpage>–<lpage>23</lpage>. <ext-link xlink:type="simple" ext-link-type="doi" xlink:href="10.1556/034.59.2017.1-2.3">https://doi.org/10.1556/034.59.2017.1-2.3</ext-link></mixed-citation></ref><ref id="B24"><mixed-citation xmlns:xlink="http://www.w3.org/1999/xlink" xlink:type="simple">
          <person-group><name name-style="western"><surname>McNeill</surname><given-names>J</given-names></name></person-group> (<year>2014</year>) <article-title>Holotype specimens and type citations: General issues.</article-title> <source>Taxon</source> <volume>63</volume>(<issue>5</issue>): <fpage>1112</fpage>–<lpage>1113</lpage>. <ext-link xlink:type="simple" ext-link-type="doi" xlink:href="10.12705/635.7">https://doi.org/10.12705/635.7</ext-link></mixed-citation></ref><ref id="B32"><mixed-citation xmlns:xlink="http://www.w3.org/1999/xlink" xlink:type="simple">
          <person-group><name name-style="western"><surname>Stafleu</surname><given-names>FA</given-names></name><name name-style="western"><surname>Cowan</surname><given-names>RS</given-names></name></person-group> (<year>1976–1988</year>) <article-title>Taxonomic literature: A selective guide to botanical publications and collections with dates, commentaries and types</article-title>. <edition>2nd ed.</edition>, vols. <volume>1</volume>–<volume>7</volume>. <source>Regnum vegetabile 94, 98, 105, 110, 112, 115, 116, Bohn, Scheltema &amp; Holkema, Utrecht/Antwerpen</source>; <publisher-name>dr. W. Junk b.v., Publishers</publisher-name>, <publisher-loc>The Hague/Boston</publisher-loc>. <ext-link xlink:type="simple" ext-link-type="uri" xlink:href="http://www.sil.si.edu/DigitalCollections/tl-2">http://www.sil.si.edu/DigitalCollections/tl-2</ext-link></mixed-citation></ref><ref id="B46"><mixed-citation xmlns:xlink="http://www.w3.org/1999/xlink" xlink:type="simple">
          <person-group><name name-style="western"><surname>Taylor</surname><given-names>CM</given-names></name></person-group> (<year>2014</year>) <article-title><tp:taxon-name><tp:taxon-name-part taxon-name-part-type="family">Rubiaceae</tp:taxon-name-part></tp:taxon-name>.</article-title> In: <person-group><name name-style="western"><surname>Hammel</surname><given-names>BE</given-names></name><name name-style="western"><surname>Grayum</surname><given-names>MH</given-names></name><name name-style="western"><surname>Herrera</surname><given-names>C</given-names></name><name name-style="western"><surname>Zamora</surname><given-names>N</given-names></name></person-group> (<role>Eds</role>) <issue-title>Manual de Plantas de Costa Rica. Vol. VII.</issue-title> <source>Monographs in Systematic Botany from the Missouri Botanical Garden</source> <volume>129</volume>: <fpage>464</fpage>–<lpage>779</lpage>.</mixed-citation></ref></ref-list></tp:taxon-treatment>
