# Supplementary material for: Two new combinations, lectotypifications and a new name for Costa Rican Palicourea s.l
Source: PhytoKeys. 2017 May 19;(80):53–63. doi: 10.3897/phytokeys.80.13330 (PMC5543270; doi:10.3897/phytokeys.80.13330)
Supplement: XML Treatment for Palicourea longiinvolucrata [file phytokeys.80.13330-treatment3.xml]

<!DOCTYPE tp:taxon-treatment
  PUBLIC "-//TaxonX//DTD Taxonomic Treatment Publishing DTD v0 20100105//EN" "tax-treatment-NSO.dtd">
<tp:taxon-treatment xmlns:tp="http://www.plazi.org/taxpub"><tp:treatment-meta><kwd-group><label>Taxon classification</label><kwd><named-content xmlns:xlink="http://www.w3.org/1999/xlink" content-type="kingdom">Plantae</named-content></kwd><kwd><named-content xmlns:xlink="http://www.w3.org/1999/xlink" content-type="order">Gentianales</named-content></kwd><kwd><named-content xmlns:xlink="http://www.w3.org/1999/xlink" content-type="family">Rubiaceae</named-content></kwd></kwd-group><mixed-citation publication-type="journal"><person-group><name><surname>Berger</surname><given-names>Andreas</given-names></name></person-group><article-title>Two new combinations, lectotypifications and a new name for Costa Rican <italic><tp:taxon-name><tp:taxon-name-part taxon-name-part-type="genus" reg="Palicourea">Palicourea</tp:taxon-name-part></tp:taxon-name></italic> s.l.</article-title><source>PhytoKeys</source><day>19</day><month>5</month><year>2017</year><volume>2017</volume><issue>80</issue><fpage>53</fpage><lpage>63</lpage><pub-id pub-id-type="doi">10.3897/phytokeys.80.13330</pub-id></mixed-citation></tp:treatment-meta><tp:nomenclature><tp:taxon-name>
            <tp:taxon-name-part taxon-name-part-type="genus" reg="Palicourea">Palicourea</tp:taxon-name-part>
            <tp:taxon-name-part taxon-name-part-type="species" reg="longiinvolucrata">longiinvolucrata</tp:taxon-name-part>
            <object-id xmlns:xlink="http://www.w3.org/1999/xlink" content-type="ipni" xlink:type="simple">urn:lsid:ipni.org:names:77162935-1</object-id>
          </tp:taxon-name><tp:taxon-authority>A. C. Berger</tp:taxon-authority><tp:taxon-status xmlns:xlink="http://www.w3.org/1999/xlink" xlink:type="simple">nom. nov.</tp:taxon-status><tp:nomenclature-citation-list><tp:nomenclature-citation><tp:taxon-name><tp:taxon-name-part taxon-name-part-type="genus" reg="Psychotria">Psychotria</tp:taxon-name-part> <tp:taxon-name-part taxon-name-part-type="species" reg="hispidula">hispidula</tp:taxon-name-part></tp:taxon-name><tp:taxon-status xmlns:xlink="http://www.w3.org/1999/xlink" xlink:type="simple">Basionym/replaced synonym.</tp:taxon-status><comment>Standl. ex Steyerm., Acta Biol. Venez. 4(1): 97–98, 1964. ≡ <tp:taxon-name><tp:taxon-name-part taxon-name-part-type="genus" reg="Palicourea">Palicourea</tp:taxon-name-part> <tp:taxon-name-part taxon-name-part-type="species" reg="hispidula">hispidula</tp:taxon-name-part></tp:taxon-name> (Standl. ex Steyerm.) Borhidi, Acta Bot. Hung. 59(1–2):17, 2017a, nom. illeg. hom., non <tp:taxon-name><tp:taxon-name-part taxon-name-part-type="genus" reg="Palicourea">Palicourea</tp:taxon-name-part> <tp:taxon-name-part taxon-name-part-type="species" reg="hispidula">hispidula</tp:taxon-name-part></tp:taxon-name> Standl., Publ. Field Mus. Nat. Hist., Bot. Ser. 11(5): 227, 1936.—<bold>Type</bold>: COLOMBIA. Valle del Cauca: Río Calima, La Trojita, 5–50 m, 19 Feb–10 Mar 1944, <italic>J. Cuatrecasas 16359</italic> (holotype: F barcode V0070450F!; isotypes: BC 623883!, U barcode 0006197!, US barcode 00138790!, VEN n.v.). </comment></tp:nomenclature-citation><tp:nomenclature-citation><tp:taxon-name><tp:taxon-name-part taxon-name-part-type="genus" reg="Psychotria">Psychotria</tp:taxon-name-part> <tp:taxon-name-part taxon-name-part-type="species" reg="involucrata">involucrata</tp:taxon-name-part></tp:taxon-name><tp:taxon-status xmlns:xlink="http://www.w3.org/1999/xlink" xlink:type="simple">–</tp:taxon-status><comment>sensu <xref ref-type="bibr" rid="B38">Standley (1938</xref>, p.p.), non Sw., nom. superfl. </comment></tp:nomenclature-citation><tp:nomenclature-citation><tp:taxon-name><tp:taxon-name-part taxon-name-part-type="genus" reg="Psychotria">Psychotria</tp:taxon-name-part> <tp:taxon-name-part taxon-name-part-type="species" reg="hoffmannseggiana">hoffmannseggiana</tp:taxon-name-part></tp:taxon-name><tp:taxon-status xmlns:xlink="http://www.w3.org/1999/xlink" xlink:type="simple">–</tp:taxon-status><comment>sensu Burger &amp; Taylor (1993, p.p.), non (Roem. &amp; Schult.) Müll. Arg. </comment></tp:nomenclature-citation></tp:nomenclature-citation-list></tp:nomenclature><tp:treatment-sec sec-type="Nomenclatural remarks" id="SECID0EWWAE"><title>Nomenclatural remarks.</title><p>
            <xref ref-type="bibr" rid="B7">Borhidi (2017a)</xref> attempted to transfer this species to <italic><tp:taxon-name><tp:taxon-name-part taxon-name-part-type="genus" reg="Palicourea">Palicourea</tp:taxon-name-part></tp:taxon-name></italic>, but overlooked the preexisting <italic><tp:taxon-name><tp:taxon-name-part taxon-name-part-type="genus" reg="Palicourea">Palicourea</tp:taxon-name-part> <tp:taxon-name-part taxon-name-part-type="species" reg="hispidula">hispidula</tp:taxon-name-part></tp:taxon-name></italic> Standl. This renders his name an illegitimate later homonym (ICN, Art. 53.1). Here, the new name <italic><tp:taxon-name><tp:taxon-name-part taxon-name-part-type="genus" reg="Palicourea">Palicourea</tp:taxon-name-part> <tp:taxon-name-part taxon-name-part-type="species" reg="longiinvolucrata">longiinvolucrata</tp:taxon-name-part></tp:taxon-name></italic> is proposed that alludes to the long involucral (15–20 mm) and floral bracts (6–15 mm) that help differentiate this species from the closely related <italic><tp:taxon-name><tp:taxon-name-part taxon-name-part-type="genus" reg="Palicourea">Palicourea</tp:taxon-name-part> <tp:taxon-name-part taxon-name-part-type="species" reg="hoffmannseggiana">hoffmannseggiana</tp:taxon-name-part></tp:taxon-name></italic> (Roem. &amp; Schult.) Borhidi (3.5–15 mm, 0.5–2 mm). Two further species, <italic><tp:taxon-name><tp:taxon-name-part taxon-name-part-type="genus" reg="Palicourea">Palicourea</tp:taxon-name-part> <tp:taxon-name-part taxon-name-part-type="species" reg="gracilenta">gracilenta</tp:taxon-name-part></tp:taxon-name></italic> (Müll. Arg.) Delprete &amp; J. H. Kirkbr. (3–7 mm, 1.5–5 mm) and <italic><tp:taxon-name><tp:taxon-name-part taxon-name-part-type="genus" reg="Palicourea">Palicourea</tp:taxon-name-part> <tp:taxon-name-part taxon-name-part-type="species" reg="winkleri">winkleri</tp:taxon-name-part></tp:taxon-name></italic> Borhidi (both 1–9 mm), belong to the same species group (e.g., <xref ref-type="bibr" rid="B45">Taylor 2004</xref>, <xref ref-type="bibr" rid="B46">2014</xref>), but have less-congested inflorescences (Figure <xref ref-type="fig" rid="F1">1</xref>).</p><fig id="F1" position="float" orientation="portrait"><label>Figure 1.</label><caption><p>
                <italic><tp:taxon-name><tp:taxon-name-part taxon-name-part-type="genus" reg="Palicourea">Palicourea</tp:taxon-name-part> <tp:taxon-name-part taxon-name-part-type="species" reg="longiinvolucrata">longiinvolucrata</tp:taxon-name-part></tp:taxon-name></italic> and related species, note diagnostic differences in bract arrangement and length. <italic><tp:taxon-name><tp:taxon-name-part taxon-name-part-type="genus" reg="Palicourea">Palicourea</tp:taxon-name-part> <tp:taxon-name-part taxon-name-part-type="species" reg="longiinvolucrata">longiinvolucrata</tp:taxon-name-part></tp:taxon-name></italic>, inflorescence (<bold>A</bold> <italic>Berger 1418</italic>) and infructescence (<bold>B</bold> <italic>Berger 1633</italic>); <italic><tp:taxon-name><tp:taxon-name-part taxon-name-part-type="genus" reg="Palicourea">Palicourea</tp:taxon-name-part> <tp:taxon-name-part taxon-name-part-type="species" reg="hoffmannseggiana">hoffmannseggiana</tp:taxon-name-part></tp:taxon-name></italic>, infructescence (<bold>C</bold> unvouchered); <italic><tp:taxon-name><tp:taxon-name-part taxon-name-part-type="genus" reg="Palicourea">Palicourea</tp:taxon-name-part> <tp:taxon-name-part taxon-name-part-type="species" reg="gracilenta">gracilenta</tp:taxon-name-part></tp:taxon-name></italic>, infructescence (<bold>D</bold> <italic>Berger 2055</italic>); <italic><tp:taxon-name><tp:taxon-name-part taxon-name-part-type="genus" reg="Palicourea">Palicourea</tp:taxon-name-part> <tp:taxon-name-part taxon-name-part-type="species" reg="winkleri">winkleri</tp:taxon-name-part></tp:taxon-name></italic>, infructescence (<bold>E</bold> <italic>Berger 1737</italic>). All photos by the author.</p></caption><graphic xmlns:xlink="http://www.w3.org/1999/xlink" xlink:href="phytokeys-80-053-g001.jpg" position="float" orientation="portrait" xlink:type="simple" id="oo_136836.jpg"/></fig></tp:treatment-sec><tp:treatment-sec sec-type="distribution" id="SECID0ED3AE"><title>Distribution.</title><p>
            <italic><tp:taxon-name><tp:taxon-name-part taxon-name-part-type="genus" reg="Palicourea">Palicourea</tp:taxon-name-part> <tp:taxon-name-part taxon-name-part-type="species" reg="longiinvolucrata">longiinvolucrata</tp:taxon-name-part></tp:taxon-name></italic> is known from Belize to Bolivia, from Venezuela and from Brazil (<xref ref-type="bibr" rid="B46">Taylor 2014</xref>).</p></tp:treatment-sec><ref-list><ref id="B38"><mixed-citation xmlns:xlink="http://www.w3.org/1999/xlink" xlink:type="simple">
          <person-group><name name-style="western"><surname>Standley</surname><given-names>PC</given-names></name></person-group> (<year>1938</year>) <article-title>Flora of Costa Rica. <tp:taxon-name><tp:taxon-name-part taxon-name-part-type="family">Rubiaceae</tp:taxon-name-part></tp:taxon-name>. Coffee Family. Publications of the Field Museum of Natural History.</article-title> <source>Botanical Series</source> <volume>18</volume>(<issue>4</issue>): <fpage>1264</fpage>–<lpage>1380</lpage>. <ext-link xlink:type="simple" ext-link-type="doi" xlink:href="10.5962/bhl.title.2251">https://doi.org/10.5962/bhl.title.2251</ext-link></mixed-citation></ref><ref id="B7"><mixed-citation xmlns:xlink="http://www.w3.org/1999/xlink" xlink:type="simple">
          <person-group><name name-style="western"><surname>Borhidi</surname><given-names>AL</given-names></name></person-group> (<year>2017a</year>) <article-title>El subgénero <italic><tp:taxon-name><tp:taxon-name-part taxon-name-part-type="genus">Heteropsychotria</tp:taxon-name-part></tp:taxon-name></italic> (<tp:taxon-name><tp:taxon-name-part taxon-name-part-type="family">Rubiaceae</tp:taxon-name-part></tp:taxon-name>, Palicoureeae) en México y Mesoamerica.</article-title> <source>Acta Botanica Hungarica</source> <volume>59</volume>(<issue>1–2</issue>): <fpage>13</fpage>–<lpage>23</lpage>. <ext-link xlink:type="simple" ext-link-type="doi" xlink:href="10.1556/034.59.2017.1-2.3">https://doi.org/10.1556/034.59.2017.1-2.3</ext-link></mixed-citation></ref><ref id="B45"><mixed-citation xmlns:xlink="http://www.w3.org/1999/xlink" xlink:type="simple">
          <person-group><name name-style="western"><surname>Taylor</surname><given-names>CM</given-names></name></person-group> (<year>2004</year>) <article-title>Rubiacearum Americanarum Magna Hama Pars XVI. New species, a new subspecies, and an overlooked species of <tp:taxon-name><tp:taxon-name-part taxon-name-part-type="genus">Psychotria</tp:taxon-name-part> <tp:taxon-name-part taxon-name-part-type="infraspecific-rank">subg.</tp:taxon-name-part> <tp:taxon-name-part taxon-name-part-type="subgenus">Heteropsychotria</tp:taxon-name-part></tp:taxon-name> from Mexico, Central America, and western South America.</article-title> <source>Novon</source> <volume>14</volume>(<issue>4</issue>): <fpage>493</fpage>–<lpage>508</lpage>. <ext-link xlink:type="simple" ext-link-type="uri" xlink:href="http://www.jstor.org/stable/3393551">http://www.jstor.org/stable/3393551</ext-link></mixed-citation></ref><ref id="B46"><mixed-citation xmlns:xlink="http://www.w3.org/1999/xlink" xlink:type="simple">
          <person-group><name name-style="western"><surname>Taylor</surname><given-names>CM</given-names></name></person-group> (<year>2014</year>) <article-title><tp:taxon-name><tp:taxon-name-part taxon-name-part-type="family">Rubiaceae</tp:taxon-name-part></tp:taxon-name>.</article-title> In: <person-group><name name-style="western"><surname>Hammel</surname><given-names>BE</given-names></name><name name-style="western"><surname>Grayum</surname><given-names>MH</given-names></name><name name-style="western"><surname>Herrera</surname><given-names>C</given-names></name><name name-style="western"><surname>Zamora</surname><given-names>N</given-names></name></person-group> (<role>Eds</role>) <issue-title>Manual de Plantas de Costa Rica. Vol. VII.</issue-title> <source>Monographs in Systematic Botany from the Missouri Botanical Garden</source> <volume>129</volume>: <fpage>464</fpage>–<lpage>779</lpage>.</mixed-citation></ref></ref-list></tp:taxon-treatment>
